# Supplementary material for: Non-Coding RNAs as Sensors of Oxidative Stress in Neurodegenerative Diseases
Source: Antioxidants (Basel). 2020 Nov 8;9(11):1095. doi: 10.3390/antiox9111095 (PMC7695195; doi:10.3390/antiox9111095)
Supplement: Supplementary file 1 [file antioxidants-09-01095-s001.zip]

Archive with 1 entries (1 files):
- antioxidants-965918-supplementary.xlsx
