# Supplementary material for: Non-Coding RNAs as Sensors of Oxidative Stress in Neurodegenerative Diseases
Source: Antioxidants (Basel). 2020 Nov 8;9(11):1095. doi: 10.3390/antiox9111095 (PMC7695195; doi:10.3390/antiox9111095)
Supplement: Supplementary file 1 [file antioxidants-09-01095-s001.zip › antioxidants-965918-supplementary.xlsx]

## Sheet: Full 1
Supplementary Table 1. List of ncRNAs involved in OS pathways in the context of neurodegenerative conditions
Disease paradigm	ncRNA	Experimental model	Expression pattern in the experimental model	Expression pattern in human samples	Target gene or target pathway	Function	Reference
Alzheimer's disease	miR-186	Primary neural and astrocytes cultures (C57B6)	Downregulation and inhibition	-	BACE1	miR-186 targets BACE1 expression; the inhibition of miR-186 increases BACE1 levels in neurons affecting Ab-amyloid.	Kim J et al., 2016. Journal of Neurochemistry
	miR-329	Primary cultures (SAMR1 mouse model)	Upregulation	-	APP, BLC2, MEF2D and MAP3K12	Important for dendritic outgrowth of hippocampal neurons.	Zhang R et al., 2014. J Neurol Sciences
	miR-193b			-		Ageing related, it has been described as involved in MAPK signaling pathway.
	miR-20a			-		Regulator of CNS development, it plays a key role in cellular senescence.
	miR-130b			-		Involved in senescence by regulation of Tp53 expression.
	miR-145	Primary neural cultures (Sprague Dawley rats)	Upregulation	-	IGF1R, IRS1 and IRS2	Upregulation of miR-145 is associated to p53 affecting neuronal survival.	Li JJ et al., 2014. PLoS ONE
	miR-210			-	ISCU1/2 and COX10	miR-210 is HIF-1a dependent and its upregulation affects mitochondrial function.
	miR-107	Primary neural cultures (Sprague Dawley rats)	Downregulation	Downregulated (plasma)	BACE1	miR-107 downregulation is observed upon cellular stress. Although sevefral AD related targets have been predicted for miR-107, the major one is BACE1.	Li JJ et al., 2014. PLoS ONE; Prendecki M et al., 2019. Folia Neuropathology
	miR-153	APPswe/PSΔE9 mice (brain), SH-SY5Y, M17 and HEK-293T cell lines	Downregulation (gain and loss function experiments)	-	APP and APLP2	AD mice model presents downregulated miR-153 expression, which would regulate APP experssion. miR-153 expression is variable under stress conditions, such as H2O2 exposition.	Lian C et al., 2012. Brain Research
	miR-200a-3p	APP/PS1, SAMP8 mice model and APPswe cells	Downregulation	Downregulated (plasma)	BACE1 and PRKACB	By regulation of CASP3 expression, miR-200a-3p inhibit apoptosis. It regulates tau phsophorylation and amyloid deposition through translocation of BACE1.	Wang L et al., 2019. Frontiers in Pharmacology
	miR-219	SH-SY5Y cells	Over-expression and silencing	Downregulated (Brain)	TTBK1 and GSK-3(beta)	miR-219 is involved in the phosphorylation of Tau as it mediates the downregulation of TTBK1 and GSK-3beta proteins.	Li J et al., 2019. Journal of Cellular Biochemistry
	miR-132	Cortical and hippocampal primary cultures (JAX:008169) and human fetal CTX	Over-expression and silencing	-	EP300, GSK-3(beta), Rbfox1, Calpain 2 and Caspase 3/7	It regulates phosphorylated Tau levels by direct regulation of the Tau modifiers. The upregulation of miR-132 implies neurites growth, regeneration and reduces neural loss.	El Fatimy R et al., 2018. Acta Neuropathologica
	miR-26b	Primary cortical neurons (Spagre Dawley rats) and Human fetal CTX tissues	Upregulation	Upregulated (CTX)	Rb and Rb1/E2F	Regulators of cell cycle, it also contributes to Tau hyperphosphorylation and enhace expression of pro-apoptotic genes.	Absalon S et al., 2013. The Journal of Neuroscience
	miR-146a	SH-SY5Y and RN-sc cells	Over-expression and silencing	Upregulated (Brain)	ROCK1/PTEN	Upregulation of miR-146a decreases the activity of ROCK1 which it is associated with the inhibition of phosphorylation of PTEN.	Wang G et al., 2016. Scientific Reports
	miR-125b	DKO mouse model and PC12 cells; Neuro2a APPSwe/Δ9 cellls	Upregulation	Upregulated (CSF)	NCAM / APP / BACE1 / Tau / SphK1	NCAM levels are decreased when miR-125b is over expressed. The over-expression of miR-125b in WT mice affected spine density. The upregulation of this miRNA in an AD cell model promotes APP, BACE1 and Tau hyperphosphorylation, together with an increase of apoptosis and neuroinflammation.	Zhang L et al., 2019. Neurobiology of Aging; Jin Y et al., 2018. Mol Med Reports
	SOX21-AS1	Kunming mouse model and murine hippocampal primary cells	Upregulation	-	FZD3/5	Silencing SOX21-AS1 alleviates neuronal oxidative stress and supresses neuronal apoptosis through upregulation of FZD3/5.	Zhang L et al., 2018. Molecular Neurobiology
	BDNF-AS	PC12 neuronal cell line	Upregulation and silencing	-	BDNF	AD model shown increased levels of BDNF_AS. Silencing of BDNF-AS increases the expression of BDNF, and reduces ROS and enhances cell viability.	Guo CC et al., 2018. Neurological Research
	ATB		Upregulation and silencing	Upregulated (CSF and serum)	miR-200	Supression of lncRNA ATB alleviated Abeta-induced PC12 damage via miR-200.	Wang J et al., 2018. Biomedicine and Pharmacotherapy
	XIST	Primary neural cultures (Sprague Dawley rats)	Upregulation and silencing	-	miR-132	XIST knockdown reduces toxicity, oxidative stress, and apoptosis induced by Abeta treatment in hippocampal neurons.	Wang X et al., 2018. International Journal of Clinical and Experimental Pathology
	SNHG1	SK-N-SH and CHP 212 cell lines	Upregulation and silencing	-	miR-361-3p	lncRNA SNHG1 sponged miR-361-3p which targets ZNF217. SNHG1 knockdown reverse Abeta-induced apoptosis, inflammatory response and OS.	Gao Y et al., 2020. Journal of Alzheimer's Disease
	TUG1	AD mice model (injected with Abeta 25-35) and Primary neural cultures	Upregulation and silencing	-	miR-15a	Silencing of TUG1 improved spatial learning and memory abilities and ameliorated pathological injury in vivo. In vitro, the inhibition of TUG1 strenghtened the antioxidant ability of hippocampal neurons and decreased neural apoptosis.	Li X et al., 2020. Inflammation Research
	ciRS-7	Human samples	Downregulation		miR-7 / UBE2A	Downregulation of CIRS-7 upregulates the activity of miR-7, which targets UBE2A that it is involved in the autophagic clearance of Abeta.	Lukiw WJ et al., 2013. Frontiers in Genetics
	circHDAC9	N2a cell line and APP/PS1 mouse model	Downregulation	Downregulated (serum)	miR-138	circHDAC9 sponges miR-138, whhich enhance Abeta production and deposition. circHDAC9 downregulation enhances miR-138 expression and the excesive production of Abeta.	Lu Y et al., 2019. Neuroscience Bulletin
Parkinson's disease	miR-7	NS20Y cell line	Over-expression	Downregulated (SNpc)	SNCA	miR-7 directly represses α-synuclein expression, protects against α-synuclein-mediated proteasome impairment and decreases suceptibility to oxidative stress.	Junn E et al., 2009. PNAS
		HEK293T cell line and lentivirus-injected mice	Downregulation				McMillan KJ et al., 2017. Mol Ther
	miR-27a/b	SH-SY5Y, HeLa and dopaminergic-like M17 cell lines	-	-	PINK1	miR-27a/b are implicated in mitocondrial complex I subunit NDUFS4, complex V subunit ATP5G3 and PINK1 downregulations.	Prajapati P et al., 2015. Biochim Biophys Acta; Kim J et al., 2016. Mol Neurodegener
	miR-34b/c	SH-SY5Y cell line	Downregulation	Downregulated (SNpc)	DJ-1 and PARK2	miR-34b/c downregulation induce oxidative stress, mitochondrial dysfunction and cell viability impairment. There is a paralel decrease of DJ-1 and Parkin expression.	Miñones-Moyano E et al., 2011. Hum mol Genet
	miR-133b	ES cell-derived cultures and mice primary midbrain cultures (C57B6)	Over-expression and inhibition	Downregulated (midbrain)	PITX3	miR-133b inhibits VMAT2 expression and alters DAT expression via downregulation of Pitx3.	Hwang D et al., 2009. J Neurochem; Kim J et al., 2007. Science
	miR-137 and miR-491	Human dopaminergic SK-N-SH neuroblastoma cells	Over-expression and silencing	-	SLC6A3	miR-137 and miR-491 reduce dopamine uptake through a reduction of DAT expression.	Jia X et al., 2016. Neurosci Bull
	miR-153, miR-27a, miR-142-5p and miR-144	SH-SY5Y cell line	Over-expression	-	NFE2L2/Nrf2	The downregulation of Nrf2 expression potentially contributes to an impaired endogenous antioxidant response.	Narasimhan M et al., 2012. PLoS One
	miR-221	SH-SY5Y cell line	Over-expression and inhibition	Downregulated (plasma) and upregulated (cingulate gyrus)	-	miR-221 protects against MPP+-induced cell death and prevents oxidative stress induced through BIM.	Oh SE et al., 2018. Redox Biol
	miR-494	3T3-L1 cell line	Over-expression	-	DJ-1	Over-expression of miR-494 negatively regulates DJ-1 levels and exacerbates MPTP-induced neurodegeneration.	Xiong R et al., 2014. Neurobiol Aging
		MPTP mouse model	Over-expression (SNpc)
	miR-155	α-synuclein mouse model	Over-expression	Upregulated (PBMCs)	-	miR-155 mediates α-synuclein-induced inflamation contributing to oxidative stress.	Thome AD et al., 2016. J Neurosci
	miR-4639-5p	SH-SY5Y cell line	Over-expression	Upregulated (plasma)	DJ-1	miR-4639-5p upregulation increases oxidative stress and causes cell death through the downregulation of DJ-1.	Chen Y et al., 2017. Front Aging Neurosci
	miR-21, miR-224, miR373 and miR-379	SH-SY5Y cell line	Downregulation	-	LAMP2	Implicated in the downregulation of LAMP2 expression leading to decreased autophagy and α-synuclein accumulation and aggregation, which are related to increased oxidative stress.	Alvarez-Erviti L et al., 2013. Cell Death Dis
	miR-26b, miR-106a, miR-301b, miR-320a and miR-16-1	SH-SY5Y cell line	Downregulation	-	Hsc70	Implicated in the supression of Hsc70 expression which is related to α-synuclein accumulation and aggregation, increasing oxidative stress.	Li G et al., 2014. Int J Mol Sci; Zhang Z et al., 2014. Sci World J
	UCA1	6-OHDA rat model	Downregulation	-	PI3K/Akt	Downregulation of lncRNA UCA1 reduces oxidative stress and inflammation in a PD rat model through the inhibition of the PI3K/Akt signaling pathway.	Cai L et al., 2019. Int Immunopharmacol
	TUG1	SH-SY5Y cell line and MPTP mouse model	Downregulation	-	miR-152-3p/PTEN	Downregulation of lncRNA TUG1 protects from apoptosis, oxidative stress and neuroinflamation both in vitro and in vivo PD models	Zhai K et al., 2020. Hum Gene Ther
	linc-p21	SH-SY5Y cell line	Over-expression and silencing	Upregulated (anterior cingulate gyrus)	miR-625/TRPM2	Downregulation of lnc-p21 enhances cell viability and mitigates oxidative stress and neuroinflamation in vitro.	Ding X et al., 2019. Chem Biol Interact
	NEAT1	SH-SY5Y cell line	Downregulation	Upregulated (SN)		Downregulation of NEAT1 exacerbates cell death in paraquate exposed cells in a LRRK2-mediated manner.	Simchovitz A et al., 2019. FASEB J
	LINC-PINT	SH-SY5Y and N2A cell lines	Downregulation	Upregulated (SN)	SDC4, CAMK4 and EGR1	Downregulation of LINC-PINT enhances cell death in cells exposed to oxidative stress in vitro.	Simchovitz A et al., 2020. Aging Cell
	MALAT1	SH-SY5Y cell line	Downregulation	-	miR-124	Downregulation of MALAT1 atenuated neuronal apoptosis in both in vitro and in vivo PD models.	Liu W et al., 2017. Cell Biosci
		MPTP mouse model
	circSLC8A1	SH-SY5Y cell line	-	Upregulated (SN)	miR-128	Over-expressed in patients. After exposure to Paraquat, cells over express CircSLC8A1. As consequence, miR-128 target genes are found upregulated.	Hanan M et al., 2020. EMBO Mol Med
	circDLGAP4	MPTP- and MPP+- mouse models / SH-SY5Y and MN90N cell lines	Downregulation	-	miR-134-5p	CircDLGAP4 promotes vibility, reduces mitochondrial damage and apoptosis by enhancing autophagy. As a sponge of miR-134-5p, circDLGAP4 modulates CREB signaling affecting expression of BDNF and/or Bcl-2.	Feng Z et al., 2020. Biochem and Bioph Res Comm
	circSNCA	SH-SY5Y cell model	Over-expression	-	miR-7	Over-expression of circSNCA is found after MPP+ treatment. downregulation of circSNCA results in miR-7 increase, a-syn decrease and reduced cell apoptosis.	Sang Q et al., 2018. Aging
Huntington´s disease	miR-9/miR-9*	HEK293 and NT2 cells	Inhibition	Downregulated (CTX)	REST complex	Bidirectional regulation of miR-9 and transcription factor REST. miR-9 targets REST and miR-9* targets CoREST, both decreased with disease progression in HD brain would cause transcription dysregulation.	Packer AN et al., 2008. J Neurosci
	miR-212/miR-132	KI mouse model	Downregulation (brain)	-	FOXO3	This cluster regulates aging-related processes and their over-expression has been shown to be neuroprotective in neurodegenerative paradigms.	Langfelder P et al., 2018. Plos One
	miR-132	YAC128 and R6/2 mouse models	Downregulation (brain)	Downregulated (CTX)	AChE	Regulate AChE and potentiate cholinergic anti-inflammatory response.	Lee ST et al., 2011. Exp Neurol
	miR-29		Downregulation (brain)	-	Tp53	Downregulated in transgenic HD mouse models where also an increased Tp53 expression is observed.
	miR-218		Downregulation (brain)	-	NDRG4	miR-218 regulates inflammatory cytokine secretion through interaction with nitric oxide synthase. miR-128-5p downregulation may protect against oxidative stress.
		PC12 cells	Upregulation				Zhu H et al., 2020. Medl Sc Monitor
	NEAT1	R6/2 mouse model, Neuro2A and STHdh cell lines	Downregulation	-	Tp53	Downregulation of NEAT1, together with MEG3, decreased mutant HTT agregation and deposition and inhibit Tp53 endogenous expression.	Chanda K et al., 2018. RNA
		R6/2 mouse model	Upregulation	Upregulated (CN)		NEAT1-transfected cells showed increased viability under oxidative stress. NEAT1 upregulation in HD contributes to the neuroprotective mechanism against neuronal injury.	Sunwoo JS et al. 2017. Mol Neurobiol
	MEG3	R6/2 mouse model, Neuro2A and STHdh cell lines	Downregulation	-	Tp53	Downregulation of MEG3, together with NEAT1, decreased mutant HTT agGregation and deposition and inhibit Tp53 endogenous expresssion.	Chanda K et al., 2018. RNA
		MEG3 knockout mice		-	-	MEG3 knocked out mice results in deregulated gene experssion in cerebral cortex. Meg3 is a REST target and is associated with PRC2 chromatin regulators.	Gordon FE et al., 2010. Endocrinology
Amyotrophic Lateral Sclerosis´s Disease	miR-27a	Plasma ALS patients	-	Downregulated	Nrf2	miR-27a-3p is downregulated in ALS patients and regulates Nrf2 that is involved in redox reactions.	Paladino S et al,. 2018. Cell Physiol. Biochem; Narasimhan M et al,. 2012. PLOS One
	miR-34a	ALS fibroblasts	-	Downregulated	Nrf2 and SIRT1	miR-34a is implicated in cell cycle regulation as transcriptional target of p53 and regulates Nrf2-ARE pathway, involved in redox reactions. Specifically, miR-34a targets SIRT1 a gene involved in neural survival.	Rizzuti M et al,. 2018. Sci Rep; Kim D et al., 2007. EMBO J
	miR-155	SOD1G93A rat model and ALS spinal cord tissues	Upregulation and silencing	Upregulated (SP)	-	miR-155 is very upregulated in various ALS models and across species. Mice treated with anti-miR-155 presented longer life expectancy.	Koval ED et al 2013. Hum Mol Genet; Butovsky O et al., 2015. Ann Neurol
	miR-142-5p	CSF derived from ALS patients and MCAO rats	-	Downregulated	Nrf2/ARE	miR-142-5p is downregulated in CSF of sporadic ALS patients. Nrf2 was identified as its target gene and the inhibition of the miR-142-5p reduces oxidative stress due to the upregulation of Nrf2.	Waller R et al., 2018. Front Neurosci; Wang N et al., 2017. Biomed Pharmacother
	miR-338-3p	Primary neural cultures (HSD rats)	Silencing	-	Mitochondrial COXIV and ATP5G1	miR-338-3p targets nuclear-encoded mitochondrial mRNAs encoding subunits of the oxidative phosphorylation machinery and controls energy metabolism in axons and axonal growth.	Aschrafi A et al,. 2012. Cell Mol. Life Sci
	miR-106b-25 cluster	SOD1G86R mice	Downregulation	-	Bim	miRNAs belonging to miR-106-25 cluster are downregulated in ALS mouse model as side effect of Nrf2 underexpression during stress conditions.	Paladino S et al,. 2018. Cell Physiol. Biochem; Gupta S et al., 2012. Cell Death and Dis
	NEAT1_2	Human ALS spinal cord	-	Upregulated	TDP-43 and FUS/TLS	NEAT1_2 lncRNA can modulate the functions of ALS-associated RNA-binding proteins during the early phase of ALS. NEAT1 is a required component of paraspeckles promoting neuronal stress responses.	Nishimoto Y et al. 2013. Mol. Brain
	NEAT1	Drosophila neurons and primary cortical mouse culture	Upregulation	-	TDP-43	Found as upregulated lncRNA in stress neurons, NEAT1 promotes TDP43 separation. Mutations in TDP43 (ALS) impairs this scaffold functioning of NEAT1.	Wang C et al., 2020. Mol Cell
Additional references (included in the table but not in the text): Jia X, Wang F, Han Y, et al. miR-137 and miR-491 Negatively Regulate Dopamine Transporter Expression and Function in Neural Cells. Neurosci Bull. 2016;32(6):512-522. doi:10.1007/s12264-016-0061-6 Alvarez-Erviti L, Seow Y, Schapira AH, Rodriguez-Oroz MC, Obeso JA, Cooper JM. Influence of microRNA deregulation on chaperone-mediated …
